# Supplementary material for: Network Pharmacology Reveals Curcuma aeruginosa Roxb. Regulates MAPK and HIF-1 Pathways to Treat Androgenetic Alopecia
Source: Biology (Basel). 2024 Jul 4;13(7):497. doi: 10.3390/biology13070497 (PMC11274231; doi:10.3390/biology13070497)
Supplement: Supplementary file 1 [file biology-13-00497-s001.zip]

Archive with 1 entries (1 files):
- biology-3062858-supplementary.xlsx
