# Supplementary material for: Network Pharmacology Reveals Curcuma aeruginosa Roxb. Regulates MAPK and HIF-1 Pathways to Treat Androgenetic Alopecia
Source: Biology (Basel). 2024 Jul 4;13(7):497. doi: 10.3390/biology13070497 (PMC11274231; doi:10.3390/biology13070497)
Supplement: Supplementary file 1 [file biology-13-00497-s001.zip › biology-3062858-supplementary.xlsx]

## Sheet: Table S1
Table S1 Curcuma aeruginosa Roxb. Targets
Gene
HSD17B2
PTGS2
LRRK2
FKBP1A
CYP11B1
CYP11B2
AOC3
CDK5
CDK5R1
PTAFR
PIK3R1
PIK3CA
CES1
CES2
CASP1
APH1B
PSEN1
APH1A
NCSTN
PSENEN
PSEN2
JAK3
JAK1
JAK2
TYK2
TAAR1
P2RX3
EDNRA
HRH3
HRH4
NR3C1
PGR
ADRA1D
CYP3A4
CYP2C19
PSMB5
AR
TOP2A
SLC6A3
LIPA
ADRA2C
CA2
CA1
KCNA5
BCHE
CCNB2
CCNB1
CDK1
CCNB3
ERBB2
EGFR
NR3C2
SLC6A2
SLC6A4
EDNRB
CHRM4
ABCC9
KCNJ11
CHRM2
OPRM1
OPRD1
SIGMAR1
EIF2AK3
MTNR1A
MTNR1B
IGF1R
ADORA2B
KDR
FGFR1
MGLL
GLRA2
MAOB
NFKBIA
PARP1
ALDH3A1
RELA
FDFT1
SLC5A1
ESR2
CHRM5
CCNA1
CCNA2
CDK2
CHRM3
FBP1
DAO
KCNQ1
KCNE1
CYP51A1
FLT3
CDK2
PSMB2
PSMB1
DRD4
MMP9
TYMS
VDR
MAPK10
TTK
MAPK1
LTA4H
CDC7
EWS-Fli1
CHRM1
MAPK8
CA7
CA12
CA9
PDE10A
AURKA
PYGL
TERT
MALT1
0
ADH1A
ADH1C
DRD2
HTR7
HSD11B1
MPO
P2RX7
DNMT3A
CACNA1B
CYP19A1
DRD3
KAT2B
CHRNB2
CHRNA4
CTSK
ACHE
THRB
SIRT2
MAOA
CTSL
CTSB
PDE7A
IDO1
HTR2A
GABRA5
GABRB3
GABRA3
GABRA1
GABRG2
GABRA6
GABRB3
GABRA2
GABRG2
ACE
HDAC6
GRM5
HDAC1
HMOX1
PIN1
EPHX1
EPHX2
PREP
CA4
SOAT1
CA5A
TDO2
OPRL1
NQO1
SRD5A1
HTR2C
GSK3B
CCNE1
CCNE2
PSENEN
PSEN2
METAP1
AHR
NOS2
RGS4
HPGDS
NQO2
MST1R
CCNB1
BRD9
MET
XPO1
KCNH2
CTSC
PABPC1
MC4R
SLC5A7
ADRA2A
CHRNB4
CHRNA3
CCNH
CDK7
ADH1B
KCNK2
IMPDH2
PARP10
GRM4
CDC25B
TNKS2
TBXAS1
CASP3
NLRP3
CTSF
CTSS
CTSV
APP
BRD4
PTGS1
ADRA2B
ADRA1A
ADRA1B
MDM2
MAPK14
CSNK1D
MAPK9
CYP17A1
HCRTR1
HTR6
HTR2B
HRH2
DRD1
ADRB1
ADORA1
TACR2
OPRK1
ADRB3
TACR1
ADORA2A
ADORA3
CYP2D6
CYP1A2
CYP2C9
TSPO
HCRTR2
CCR2
BRD2
FYN
AGTR2
HTR1B
TRPA1
PTGES
KIF11
FADS1
FLT4
GSR
UGT2B7
MIF
PPP5C
PPP1CA
MMP1
PPM1B
PPP1CC
PSEN1
APH1A
RPS6KA3
HSP90AA1
AKR1B1
DHODH
DYRK1A
PFKFB3
PFKFB4
GRK2
ACPP
MAPK3
ALPL
ASAH1
PKM
CCR1
RPS6KA5
CCNB3
KMO
ELANE
OXTR
CCR4
NOS1
LPAR3
SERPINA6
SHBG
NR1I2
FABP1
NR1I3
SRD5A2
FAAH
TRPV1
NPC1L1
HSD17B3
PRKCH
HSD11B2
CDC25A
PTPN11
AKR1B10
PTPN2
BACE1
CTSD
ESR1
RORA
PTPN6
FNTB
FNTA
FABP4
CNR1
PPARG
PPARA
FABP3
FABP5
PPARD
SCD
ALOX5
ADH4
CCR5
RORC
POLB
NR1H3
PDE4D
HMGCR
PLA2G1B
ACP1
G6PD
CNR2
CYP2A6
PTPN1
FFAR1
TOP1
POLA1
CD81
TPO
IL6
ADAM17
GLUL
GPBAR1
GABRB3
GABRA2
F2
PRSS1
MAP2K1
FAP
GABRB2
GABRA1
TLR9
PDE4B
GPR139
CSF1R
SLC6A9
MMP13
NAAA
UTS2R
TRPV3
PTK2B
GSK3A
TNNI3
TNNT2
TNNC1
BACE2
STK3
STK26
DCTPP1
RIPK2
NR4A1
SCN5A
SCN9A
NTRK1
CA13
PRKCG
TTL
TRPM8
PDE5A
AKR1C3
RIPK3
CAPN2
PRKDC
CAPN1
PDGFRB
SRC
GLI2
GLI1
PLK1
CTSH
ALOX15
ALOX12
MPI
TNKS
GRM1
PLA2G4A
C5AR1
NR1H4
SHH
DPP4
SLC22A6
CDK1
SPHK1
FABP2
CHEK1
MAP3K14
GABBR1
IKBKB
CSNK2A1
F2RL3
KDM1A
EPHA4
CA3
CA6
CA14
CA5B
ADA
DNM1
GBA
HIF1A
NR1H2
SQLE
PRKCA
PAM
PRKCE
PRKCQ
CPT1A
PLA2G7
ICMT
LIPE
BRD3
GABRA4
CYP1B1
MKNK1
PRMT3
F10
NPY5R
PIM1
SUMO1
S1PR3
RAPGEF4
S1PR1
CLK4
CLK1
CLK2
DYRK1B
HPGD
PIK3CD
PIK3CB
RXRA
PIK3CG
PIK3CA
TTR
CCKBR
CASR
MMP3
KCNA3
ALK
PPP2CA
PPP2R5A
HDAC3
HDAC2
SYK
SREBF2
PTPRF
PTGER2
PTGER4
PTGFR
PTGDR
EIF2AK1
PTGIR
ATP12A
ROCK2
SPHK2
TNNT2
TNNC1
TDP2
BDKRB1
AHCY
COMT
ILK
PDPK1
NCSTN
PSENEN
KCNMA1
CDC45
PTPRC
KDM2A
PHF8
KDM5C
UBA2
SAE1
PLG
FUCA1
MGAM
SI
HAO1
SLC6A12
HTR1A
PDCD4
IARS
BCL2L1
TAS2R31
TGFBR1
PLA2G6
PRKCD
IL1B
TBXA2R
ATP4A
ATP4B
CRHR1
GABRA3
GABRA2
AKR1C2
AKR1C1
JUN
CCNT1
CDK9
MCHR1
ITGB2
ICAM1
ITGAL
CCR8
PIK3CD
GABRB2
CEL
CMA1
LTB4R
MMP8
PAOX
KMT5A
PIM3
PTK2
LSS
FNTA
PGGT1B
CTRC
PER2
PRKCZ
CHRNA7
SLC18A3
EIF4H
MAPKAPK2
DHCR7
ALDH1A1
PTGER1
TNF
RBP4
CETP
BRS3
DUSP3
FLT1
CDK6
CCND1
LCK
CDK4
MME
HLCS
CCND2
PARP3
PARP2
PARP4
DBF4
ITK
KCNJ5
KCNJ6
CTSG
KCNJ3
MAP3K11
AVPR1A
IL6ST
PRKCB
F2R
RASGRP1
GCGR
GPR88
ABHD6
PDE2A
MAP3K5
ABCG2
CENPE
AKT1
GLRA1
GC
CXCR3
MCL1
KDM4C
GCK
ACACB
ALDH2
HSD3B1
GAA
ACACA
AURKB
KIT
GHSR
MAPK13
MMP2
MMP14
DUT
PDE3A
PDE3B
ROCK1
MAP4K4
FASN
CYP24A1
CYP27A1
CALCRL
RAMP1
SLC10A2
NPY2R
PGGT1B
PIM2
RHOA
EZH2
PPOX
CCR9
PRCP
GRM2
ABCB1
CASP6
CASP7
C1R
GPR55
CTRB1
CHRNA4
NISCH
CXCR2
IDH1
HSP90AB1
P2RY1
DHFR
PDGFRA
EGLN3
KCNN4
NOD1
TYR
HSD17B1
ALB
PLA2G2D
THRA
RARG
RARB
TGM2
ALDH5A1
ABAT
PLAUR
NOS3
FOLH1
SCN2A
UQCRB
PANK3
MAP2
RET
CHUK
PAK1
TLR8
GRIN1
GRIN2B
PTK6
QRFPR
SAE1
SSTR2
SSTR4
RAF1
BRAF
RIPK1
PLEC
CACNA1C
ICAM1
SELE
KLK1
C1S
PDE11A
CFTR
QPCT
APH1B
KCNN3
STAT3
PDE4A
TACR3
ADH7
NOTUM
HSPA1A
SCN10A
SNCA
CREBBP
RCE1
ECE2
TUBB1
KDM4E
GPR18
AURKC
PHLPP2
PTPN22
HRH1
PTGDR2
RARA
RXRG
CDK8
GABBR2
ABL1
ALOX5AP
AGTR1
STS
SGK1
ACVRL1
MTOR
F11
METAP2
PLA2G2A
MDM4
FCGR1A
HTR1D
HTR3A
G6PC
LYPLA2
AVPR2
LYPLA1
CYP1A1
CALM1
ABCC1
XDH
ST6GAL1
CBR1
NOX4
PTPRS
AMY1A
NTRK2
GLO1
MMP12
ARG1
GRK6
NAE1
CDK4
CCND2
TNFRSF1A
CCND3
GUSB
PLK3
CDC25C
F2RL1
GSTM1
ATP1A1
SF3B3
RASGRP3
PCSK7
ADRB2
TLR7
CDK9
CXCR1
JAK3
XIAP
PSEN2
GLP1R
MAPK11
TMIGD3
NAT1
ASIC3
KCNK3
INSR
GABRA4
KCNQ2
EP300
NFE2L2
IKBKB
IKBKG
F3
SERPINE1
MELK
EPHA2
YES1
BLK
CSK
EPHB2
BMX
LYN
EPHA5
TXK
FGR
EPHA6
EPHB3
EPHA3
BTK
TYRO3
COQ8B
EPHA1
CHEK2
RPS6KB1
BMP1
WEE1
NCOR2
HDAC11
HDAC10
GRIK1
CDK3
CCNE1
CLK3
PDK1
HDAC5
FCER2
HDAC4
HDAC9
MMP16
IMPDH1
CFD
PLCG1
EEF2K
STAT6
DPP7

## Sheet: Table S2
Table S2 AGA-related Targets
Gene
AGA1
AGA2
HR
APL
AGA3
CORTRD1
HYPT1
CRH
AR
EGR3
SHBG
IGF1
VEGFA
SULT1A1
CYP19A1
TMPRSS2
TGFB1
CDKN2A
EDA2R
PTGDS
LPA
CARD8
STS
DIGIT
AKT1
SFRP1
MAPK1
DKK1
CRP
KITLG
KIT
FOXC1
ZYX
FOXN3
GPER1
IGF1R
MAPK3
IL10
WNT10A
PADI3
RP2
RP1
JAG1
H19
APOA1
MIR122
ARHGEF10
IL6
LGALS3
FGF5
CYP3A5
GALP
GAS6
PIK3CA
LTF
FNDC5
CXXC5
HIF1A
STAT3
BAX
FGF10
FGF2
CDK4
CCL7
CCL11
CXCL10
CCL2
MIR221
PPARA
CASP3
XIAP
CTNNB1
TP63
EFNA3
SOD1
STAR
CAT
SRD5A1
PRL
GSPT1
NFE2L2
TP53
HSD17B13
SRD5A2
CREB3L1
CD44
GSTK1
DCLRE1C
LEP
FGF7
APOB
PTGDR2
PTGES
PTK2B
PDE5A
MX1
GZMB
CXCR3
CASP1
CYP2C19
CYP21A2
FST
PCOS1
TIA1
CD34
CD200
PTGDR
PARP1
ABCC2
VDR
RHOA
TNFRSF10A
ZFP36
BRD4
MTHFR
SUPV3L1
PRKAR1A
ZDHHC13
MEMO1
MAPT
OFCC1
DKK2
LINC00670
KANSL1
KLF15
MRPS22
RSPO2
OPHN1
EIF3E
IRF4
HDAC9
THADA
TBX15
SSPN
LINC01432
DRAIC
MAPT-AS1
GORAB
MKLN1
EDAR
FAF1
FAM53B
GORAB-AS1
EMC2
MKLN1-AS
HOXD-AS2
ARL17B
C1orf127
SLC14A2
SPPL2C
LRMDA
RUNX1
EBF1
DPY30
AGA
KLK3
GGCT
PRDX2
NCOA4
TGFB1I1
WNT10B
C4BPA
MS4A1
TNF
CARD14
TLR4
TGFBR1
BDNF
HPGDS
GHR
TBC1D9
MMRN1
AGXT
AGT
DPP4
CYP27B1
COX8A
NLRP3
AKR1C4
DHRS9
IL1B
IL17A
PTPN1
MIR146B
MIR451A
PRNP
KRT20
ABCB1
OTC
COL17A1
MIR223
KRT5
ABCB6
AFA1
SMARCD1
LSS
ALX4
LIPH
DSG4
SNRPE
SHH
LPAR6
APCDD1
AUTS2
TGFB2
BRAF
CFLAR
CDH3
PAX1
TFAP2A
NHS
PTCH1
KRT74
ERCC2
KRT15
RPL21
INS
TARDBP
RPL41P1
LEF1
SETBP1
IVL
TWIST1
FOXA2
NR3C2
HDAC4
TWIST2
PPARG
MIR629
SOD2-OT1
XIST
SRY
PIEZO2
ACE2
VSIG10L2
KRTAP4-16
AADAC
RUNX3
RNU6-394P
APEX1
XRCC1
BDNF-AS
SYF2
HULC
NR1H2
TMX2-CTNND1
IFITM3P7
PPARGC1A
NR5A1
EDA
RNU6-832P
ITPR2
NR0B1
LINC01117
IGF2
SOX9
PRDM1
WNT3
AADACL2-AS1
ITPR2-AS1
WT1
MIR133B
BHLHE41
RASSF8
C12orf71
LINC01812
RASSF8-AS1
LINC01937
LINC02917
ENSG00000255750
ENSG00000255858
TDGP1
ENSG00000255968
FBXL12P1
RNU6-187P
ENSG00000278095
MTCO2P25
ENSG00000256625
LOC105369705
CM034962-095
LOC105369704
CM034962-096
RUNX2
PARN
WNT6
WARS2
PREP
PHLDA2
LINC01672
MTX2
H6PD
KIR3DL1
MIR4425
LINC01427
PLEKHM1
AKAP1
CDK5R2
MSI2
PLCD4
ASB1
LHPP
CENPW
EEF1AKMT2
CFAP299
ENSG00000258539
EPS15P1
ENSG00000226992
MRPL42P4
ENSG00000286748
OP794524
piR-54649
CM034952-579
HSALNG0001769
HSALNG0023466
LOC105373882
FAR2
ALDH1L1
CASZ1
TMEM74
lnc-RNF145-3
lnc-RNF145-4
HOXC12
BCL2
HOXD3
MIR193BHG
ANAPC15P1
NOLC1P1
PSMC1P12
RNA5SP56
DFFA
RUNX3-AS1
ENSG00000253811
ENSG00000253456
CYP17A1
WNT3A
MBNL1
TUBA4A
CDC5L
DDX11
SUCNR1
SRRM1
LINC02836
KRT8P17
COPB2
FAM9B
IGFBP3
CCDC91
SPAG17
CLIC6
RSRP1
PRR23C
FZD10-AS1
RUNX1-AS1
LINC02419
ENSG00000230575
ENSG00000205653
RNU6-229P
HAUS4P1
PPIAP66
RN7SKP211
RPL5P7
ENSG00000284999
RPL7AP79
CM034960-218
HSALNG0132875
NONHSAG006279.2
piR-48389-002
HSALNG0052413
lnc-ATG5-9
LOC124906290
piR-50444-518
BCR
LRP5
TF
ANGPT1
KCNE1
RCAN1
CDCA7
TLE3
PRRX1
CHST15
HNRNPA3
RPLP1
OBSL1
RSPO3
SUPT3H
USP37
ANKZF1
PRDM8
ZNF142
KLF8
FOXD2
HUS1B
ZRANB1
ZFAND2B
DMRTA2
ZXDA
CNPPD1
FOXL2NB
VCF2
PRR23A
PCAT29
LINC01426
LINC00593
ALDH1L1-AS2
MIR588
LINC01247
LINC01824
ENSG00000225718
ENSG00000250934
LOC124909439
RPS4XP9
RPL21P24
ENSG00000253949
RNA5SP231
MYCLP2
ENSG00000289525
HSALNG0020226-014
HSALNG0020226-409
HSALNG0020226-451
HSALNG0061408
RF00017-6326
lnc-FOXL2NB-8
lnc-KLF15-3
lnc-SYF2-5
CM034957-215
HSALNG0001758
HSALNG0006438
HSALNG0022310
HSALNG0047287
HSALNG0047288
HSALNG0050306
HSALNG0106869
HSALNG0132874
HSALNG0148126
LOC107984788
lnc-MEMO1-3
lnc-RCAN1-5
piR-54420
FJ601684-005
HSALNG0001768
HSALNG0020445
HSALNG0050307
HSALNG0129150
LOC124903880
RF00017-6329
piR-57195-017
HSPB1
MIR1-1
MIR1-2
HCCAT5
CRHR1
ABL1
TRA-TGC7-1
PLAGL1
CGA
NTRK2
HNRNPK
STMN1
ATF1
CD82
FZD10
KCND2
OPCML
SP3
SMARCAD1
ESPN
C1D
KIF20B
TRAPPC11
CEP78
DIP2B
KATNAL1
RRAGB
TMEM132D
TNS3
MRTFB
SCYL3
SLC35B3
UBL3
TSPAN11
ETAA1
PRRC2C
SLC28A3
UBLCP1
STOX2
FIRRM
METTL18
PAGE2B
FAM9A
VSTM5
NTMT2
PAGE2
DDX11-AS1
LINC00384
LINC01019
LINC01107
NAMPTP1
LINC01377
LINC00385
LINC01928
PANK1-AS1
RN7SL333P
ENSG00000225775
ENSG00000271811
CDK4P1
ENSG00000238034
FTLP17
GOT2P6
HPRT1P3
ENSG00000285987
NRBF2P4
RNU1-29P
TSPAN11-AS1
ENSG00000226472
ENSG00000290531
CM034951-412
CM034959-171
HSALNG0001759
HSALNG0047971-002
HSALNG0058876-051
HSALNG0141962
MK280073-622
lnc-HNRNPK-1
lnc-STOX2-3
FJ601684-366
HSALNG0090160
HSALNG0090161
HSALNG0143637
RF00017-4503
RF00017-5299
piR-61945-117
HSALNG0037602-251
CGB5
HGF
PCNA
CGB3
NINL
ACOT8
SRL
ETV3
SERF1A
GLI2
GLI1
CTNNA3
PTGFR
TUBB
BMAL1
MYOG
SVIL
SHROOM3
MIR4286
INSR
SNORD15A
AREG
FDXR
DANCR
MC4R
ABCC8
CRHR2
CRHBP
FDX1
